# Supplementary material for: The relationship between amino acids and gastroesophageal reflux disease: evidence from a mendelian randomization analysis combined with a meta-analysis
Source: Front Immunol. 2025 Mar 4;16:1420132. doi: 10.3389/fimmu.2025.1420132 (PMC11914792; doi:10.3389/fimmu.2025.1420132)
Supplement: Supplementary Table 2 — Results of the pleiotropy test. [file Table2.xlsx]

## Sheet: Sheet 1
Exposure	Outcome	Egger_intercept	SE	pval
Alanine	Gastro-oesophageal reflux disease(finngen)	0.0120129	0.0213215	0.603236
Alanine	Gastro-oesophageal reflux disease(UKB)	-0.0131636	0.0231012	0.626272
Citrulline	Gastro-oesophageal reflux disease(finngen)	0.0917147	0.0792071	0.366491
Glutamine	Gastro-oesophageal reflux disease(finngen)	-0.00199674	0.0123492	0.881827
Histidine	Gastro-oesophageal reflux disease(finngen)	-0.0260084	0.0373869	0.536691
Phenylalanine	Gastro-oesophageal reflux disease(UKB)	0.0166139	0.0197214	0.488232
Tryptophan	Gastro-oesophageal reflux disease(finngen)	0.0857598	0.0293675	0.0100115
Tryptophan	Gastro-oesophageal reflux disease(UKB)	-0.0711406	0.0584987	0.310904
Tyrosine	Gastro-oesophageal reflux disease(finngen)	-0.00944268	0.0249244	0.741235
Valine	Gastro-oesophageal reflux disease(finngen)	0.00388479	0.0248798	0.885836
Asparagine	Gastro-oesophageal reflux disease(finngen)	0.0049533	0.00847834	0.600094
Leucine	Gastro-oesophageal reflux disease(finngen)	-0.0172582	0.0212977	0.477064
Proline	Gastro-oesophageal reflux disease(finngen)	0.00873688	0.0145178	0.608438
Proline	Gastro-oesophageal reflux disease(UKB)	0.0154471	0.00885011	0.179254
Serine	Gastro-oesophageal reflux disease(finngen)	-0.0126923	0.0224448	0.611273
Arginine	Gastro-oesophageal reflux disease(finngen)	0.014426	0.00973813	0.17678
Arginine	Gastro-oesophageal reflux disease(UKB)	-0.00083369	0.0221642	0.973412
Cysteine	Gastro-oesophageal reflux disease(finngen)	-0.0100868	0.00652176	0.156354
Cysteine	Gastro-oesophageal reflux disease(UKB)	-0.007743	0.0141089	0.612337
Glycine	Gastro-oesophageal reflux disease(finngen)	-0.00468378	0.00427577	0.299011
Glycine	Gastro-oesophageal reflux disease(UKB)	0.0112765	0.0142775	0.487313
Isoleucine	Gastro-oesophageal reflux disease(finngen)	-0.00990782	0.0100631	0.345995
Isoleucine	Gastro-oesophageal reflux disease(UKB)	0.00404899	0.00795858	0.623158
Methionine	Gastro-oesophageal reflux disease(finngen)	-0.00123813	0.0169715	0.943153
Methionine	Gastro-oesophageal reflux disease(UKB)	-0.237204	0.206922	0.315566
Threonine	Gastro-oesophageal reflux disease(finngen)	-0.00318768	0.017254	0.856787
Threonine	Gastro-oesophageal reflux disease(UKB)	0.0126867	0.0151407	0.449223
Aspartate	Gastro-oesophageal reflux disease(finngen)	-0.000971329	0.00454194	0.832823
Aspartate	Gastro-oesophageal reflux disease(UKB)	-0.0114335	0.00936795	0.268066
Glutamate	Gastro-oesophageal reflux disease(finngen)	0.000870259	0.00507604	0.864808
Glutamate	Gastro-oesophageal reflux disease(UKB)	-0.00283532	0.00693098	0.689689
