# Supplementary material for: The relationship between amino acids and gastroesophageal reflux disease: evidence from a mendelian randomization analysis combined with a meta-analysis
Source: Front Immunol. 2025 Mar 4;16:1420132. doi: 10.3389/fimmu.2025.1420132 (PMC11914792; doi:10.3389/fimmu.2025.1420132)
Supplement: Supplementary Table 3 — Results of the heterogeneity test. [file Table3.xlsx]

## Sheet: Sheet 1
Exposure	Outcome	Method	Q	Q_df	Q_pval
Alanine	Gastro-oesophageal reflux disease(finngen)	MR Egger	5.43291	4	0.24569
Alanine	Gastro-oesophageal reflux disease(finngen)	Inverse variance weighted	5.86407	5	0.319671
Alanine	Gastro-oesophageal reflux disease(UKB)	MR Egger	0.485182	2	0.784593
Alanine	Gastro-oesophageal reflux disease(UKB)	Inverse variance weighted	0.809877	3	0.847103
Citrulline	Gastro-oesophageal reflux disease(finngen)	MR Egger	0.935689	2	0.626351
Citrulline	Gastro-oesophageal reflux disease(finngen)	Inverse variance weighted	2.27645	3	0.517048
Glutamine	Gastro-oesophageal reflux disease(finngen)	MR Egger	5.04626	3	0.168441
Glutamine	Gastro-oesophageal reflux disease(finngen)	Inverse variance weighted	5.09023	4	0.278164
Histidine	Gastro-oesophageal reflux disease(finngen)	MR Egger	8.64404	3	0.0344178
Histidine	Gastro-oesophageal reflux disease(finngen)	Inverse variance weighted	10.0384	4	0.0397854
Phenylalanine	Gastro-oesophageal reflux disease(UKB)	MR Egger	1.5069	2	0.47074
Phenylalanine	Gastro-oesophageal reflux disease(UKB)	Inverse variance weighted	2.21659	3	0.528689
Tryptophan	Gastro-oesophageal reflux disease(finngen)	MR Egger	16.8442	16	0.395744
Tryptophan	Gastro-oesophageal reflux disease(finngen)	Inverse variance weighted	25.8219	17	0.0777662
Tryptophan	Gastro-oesophageal reflux disease(UKB)	MR Egger	3.06646	3	0.381491
Tryptophan	Gastro-oesophageal reflux disease(UKB)	Inverse variance weighted	4.57813	4	0.333383
Tyrosine	Gastro-oesophageal reflux disease(finngen)	MR Egger	14.333	2	0.000772004
Tyrosine	Gastro-oesophageal reflux disease(finngen)	Inverse variance weighted	15.3617	3	0.00153228
Valine	Gastro-oesophageal reflux disease(finngen)	MR Egger	0.808049	3	0.847541
Valine	Gastro-oesophageal reflux disease(finngen)	Inverse variance weighted	0.832429	4	0.934048
Asparagine	Gastro-oesophageal reflux disease(finngen)	MR Egger	1.49981	3	0.682315
Asparagine	Gastro-oesophageal reflux disease(finngen)	Inverse variance weighted	1.84113	4	0.764949
Leucine	Gastro-oesophageal reflux disease(finngen)	MR Egger	5.56718	3	0.134675
Leucine	Gastro-oesophageal reflux disease(finngen)	Inverse variance weighted	6.78572	4	0.147655
Proline	Gastro-oesophageal reflux disease(finngen)	MR Egger	2.87966	2	0.236968
Proline	Gastro-oesophageal reflux disease(finngen)	Inverse variance weighted	3.40113	3	0.333814
Proline	Gastro-oesophageal reflux disease(UKB)	MR Egger	2.49495	3	0.476205
Proline	Gastro-oesophageal reflux disease(UKB)	Inverse variance weighted	5.5414	4	0.236114
Serine	Gastro-oesophageal reflux disease(finngen)	MR Egger	1.79156	3	0.616772
Serine	Gastro-oesophageal reflux disease(finngen)	Inverse variance weighted	2.11134	4	0.715289
Arginine	Gastro-oesophageal reflux disease(finngen)	MR Egger	3.12161	8	0.926495
Arginine	Gastro-oesophageal reflux disease(finngen)	Inverse variance weighted	5.31612	9	0.805926
Arginine	Gastro-oesophageal reflux disease(UKB)	MR Egger	4.98078	2	0.0828777
Arginine	Gastro-oesophageal reflux disease(UKB)	Inverse variance weighted	4.9843	3	0.17295
Cysteine	Gastro-oesophageal reflux disease(finngen)	MR Egger	6.40527	9	0.698772
Cysteine	Gastro-oesophageal reflux disease(finngen)	Inverse variance weighted	8.79735	10	0.551438
Cysteine	Gastro-oesophageal reflux disease(UKB)	MR Egger	2.14033	4	0.709968
Cysteine	Gastro-oesophageal reflux disease(UKB)	Inverse variance weighted	2.44151	5	0.785277
Glycine	Gastro-oesophageal reflux disease(finngen)	MR Egger	3.39105	10	0.970669
Glycine	Gastro-oesophageal reflux disease(finngen)	Inverse variance weighted	4.591	11	0.949347
Glycine	Gastro-oesophageal reflux disease(UKB)	MR Egger	4.87984	3	0.18081
Glycine	Gastro-oesophageal reflux disease(UKB)	Inverse variance weighted	5.89451	4	0.207166
Isoleucine	Gastro-oesophageal reflux disease(finngen)	MR Egger	22.5011	11	0.020766
Isoleucine	Gastro-oesophageal reflux disease(finngen)	Inverse variance weighted	24.4841	12	0.0174661
Isoleucine	Gastro-oesophageal reflux disease(UKB)	MR Egger	7.89377	9	0.544886
Isoleucine	Gastro-oesophageal reflux disease(UKB)	Inverse variance weighted	8.1526	10	0.613934
Methionine	Gastro-oesophageal reflux disease(finngen)	MR Egger	23.4109	11	0.015459
Methionine	Gastro-oesophageal reflux disease(finngen)	Inverse variance weighted	23.4222	12	0.0243482
Methionine	Gastro-oesophageal reflux disease(UKB)	MR Egger	12.9129	4	0.0117092
Methionine	Gastro-oesophageal reflux disease(UKB)	Inverse variance weighted	17.1552	5	0.00421471
Threonine	Gastro-oesophageal reflux disease(finngen)	MR Egger	24.7437	11	0.00993746
Threonine	Gastro-oesophageal reflux disease(finngen)	Inverse variance weighted	24.8204	12	0.015697
Threonine	Gastro-oesophageal reflux disease(UKB)	MR Egger	2.1392	4	0.710175
Threonine	Gastro-oesophageal reflux disease(UKB)	Inverse variance weighted	2.84131	5	0.724435
Aspartate	Gastro-oesophageal reflux disease(finngen)	MR Egger	23.5984	20	0.260377
Aspartate	Gastro-oesophageal reflux disease(finngen)	Inverse variance weighted	23.6523	21	0.310207
Aspartate	Gastro-oesophageal reflux disease(UKB)	MR Egger	5.29345	6	0.506763
Aspartate	Gastro-oesophageal reflux disease(UKB)	Inverse variance weighted	6.78304	7	0.451814
Glutamate	Gastro-oesophageal reflux disease(finngen)	MR Egger	40.7659	37	0.308285
Glutamate	Gastro-oesophageal reflux disease(finngen)	Inverse variance weighted	40.7983	38	0.348437
Glutamate	Gastro-oesophageal reflux disease(UKB)	MR Egger	5.94705	12	0.918727
Glutamate	Gastro-oesophageal reflux disease(UKB)	Inverse variance weighted	6.1144	13	0.94189
