# Supplementary material for: The relationship between amino acids and gastroesophageal reflux disease: evidence from a mendelian randomization analysis combined with a meta-analysis
Source: Front Immunol. 2025 Mar 4;16:1420132. doi: 10.3389/fimmu.2025.1420132 (PMC11914792; doi:10.3389/fimmu.2025.1420132)
Supplement: Supplementary Table 4 — Results of MR analysis. [file Table4.xlsx]

## Sheet: Sheet 1
Exposure	Outcome	Method	SNPs(n)	β	SE	OR	or_lci95	or_uci95	P
Alanine	Gastro-oesophageal reflux disease(finngen)	Inverse variance weighted (multiplicative random effects)	6	-0.00365551	0.0540793	0.996351	0.896147	1.10776	0.946108
Alanine	Gastro-oesophageal reflux disease(finngen)	MR Egger	6	-0.136239	0.24241	0.872634	0.542611	1.40338	0.604103
Alanine	Gastro-oesophageal reflux disease(finngen)	Weighted median	6	-0.0162061	0.0689865	0.983925	0.859487	1.12638	0.814273
Alanine	Gastro-oesophageal reflux disease(UKB)	Inverse variance weighted (multiplicative random effects)	4	0.0333275	0.0357079	1.03389	0.964004	1.10884	0.350646
Alanine	Gastro-oesophageal reflux disease(UKB)	MR Egger	4	0.18421	0.273563	1.20227	0.703299	2.05524	0.570098
Alanine	Gastro-oesophageal reflux disease(UKB)	Weighted median	4	0.0287535	0.0827964	1.02917	0.875004	1.2105	0.728381
Citrulline	Gastro-oesophageal reflux disease(finngen)	Inverse variance weighted (multiplicative random effects)	4	-0.0534604	0.398351	0.947944	0.43421	2.0695	0.893241
Citrulline	Gastro-oesophageal reflux disease(finngen)	MR Egger	4	-9.12049	7.84385	0.000109402	2.30252e-11	519.808	0.364908
Citrulline	Gastro-oesophageal reflux disease(finngen)	Weighted median	4	-0.200489	0.536376	0.81833	0.285994	2.34154	0.708564
Glutamine	Gastro-oesophageal reflux disease(finngen)	Inverse variance weighted (multiplicative random effects)	5	-0.00720685	0.0484445	0.992819	0.902887	1.09171	0.881739
Glutamine	Gastro-oesophageal reflux disease(finngen)	MR Egger	5	0.0076373	0.107381	1.00767	0.816418	1.24372	0.947775
Glutamine	Gastro-oesophageal reflux disease(finngen)	Weighted median	5	-0.00901812	0.0493965	0.991022	0.899573	1.09177	0.855139
Histidine	Gastro-oesophageal reflux disease(finngen)	Inverse variance weighted (multiplicative random effects)	5	0.00777541	0.0826864	1.00781	0.857024	1.18512	0.925081
Histidine	Gastro-oesophageal reflux disease(finngen)	MR Egger	5	0.284583	0.407654	1.32921	0.597848	2.95525	0.53536
Histidine	Gastro-oesophageal reflux disease(finngen)	Weighted median	5	0.00704733	0.0744664	1.00707	0.870309	1.16533	0.924603
Phenylalanine	Gastro-oesophageal reflux disease(UKB)	Inverse variance weighted (multiplicative random effects)	4	-0.0188042	0.0538502	0.981371	0.88307	1.09062	0.726943
Phenylalanine	Gastro-oesophageal reflux disease(UKB)	MR Egger	4	-0.209829	0.23525	0.810723	0.511238	1.28565	0.466541
Phenylalanine	Gastro-oesophageal reflux disease(UKB)	Weighted median	4	-0.0635081	0.0765138	0.938466	0.807772	1.09031	0.406527
Tryptophan	Gastro-oesophageal reflux disease(finngen)	Inverse variance weighted (multiplicative random effects)	18	-0.969401	0.493982	0.37931	0.144048	0.998805	0.0497135
Tryptophan	Gastro-oesophageal reflux disease(finngen)	MR Egger	18	-17.1509	5.55642	3.56003e-08	6.63333e-13	0.00191063	0.00707445
Tryptophan	Gastro-oesophageal reflux disease(finngen)	Weighted median	18	-1.16815	0.567029	0.310941	0.102332	0.944804	0.039386
Tryptophan	Gastro-oesophageal reflux disease(UKB)	Inverse variance weighted (multiplicative random effects)	5	0.969699	0.802976	2.63715	0.546548	12.7245	0.227189
Tryptophan	Gastro-oesophageal reflux disease(UKB)	MR Egger	5	14.3352	11.0166	1.68157e+06	0.000704991	4010953752044418	0.284095
Tryptophan	Gastro-oesophageal reflux disease(UKB)	Weighted median	5	0.704972	1.02758	2.02379	0.270066	15.1656	0.492682
Tyrosine	Gastro-oesophageal reflux disease(finngen)	Inverse variance weighted (multiplicative random effects)	4	0.0835802	0.118093	1.08717	0.862533	1.37032	0.479101
Tyrosine	Gastro-oesophageal reflux disease(finngen)	MR Egger	4	0.159294	0.243841	1.17268	0.727141	1.89122	0.580647
Tyrosine	Gastro-oesophageal reflux disease(finngen)	Weighted median	4	0.08008	0.0667278	1.08337	0.950558	1.23475	0.230101
Valine	Gastro-oesophageal reflux disease(finngen)	Inverse variance weighted (multiplicative random effects)	5	0.0264354	0.0226444	1.02679	0.982213	1.07339	0.243042
Valine	Gastro-oesophageal reflux disease(finngen)	MR Egger	5	-0.0151908	0.271174	0.984924	0.578862	1.67583	0.958849
Valine	Gastro-oesophageal reflux disease(finngen)	Weighted median	5	0.0335395	0.0562187	1.03411	0.926215	1.15457	0.550781
Asparagine	Gastro-oesophageal reflux disease(finngen)	Inverse variance weighted (multiplicative random effects)	5	-0.181969	0.188214	0.833627	0.576449	1.20554	0.333633
Asparagine	Gastro-oesophageal reflux disease(finngen)	MR Egger	5	-0.485569	0.589072	0.615347	0.193951	1.95231	0.470198
Asparagine	Gastro-oesophageal reflux disease(finngen)	Weighted median	5	-0.315523	0.31785	0.729407	0.391211	1.35997	0.320867
Leucine	Gastro-oesophageal reflux disease(finngen)	Inverse variance weighted (multiplicative random effects)	5	0.0309819	0.0731996	1.03147	0.893607	1.19059	0.672111
Leucine	Gastro-oesophageal reflux disease(finngen)	MR Egger	5	0.242083	0.271529	1.2739	0.748178	2.16903	0.438315
Leucine	Gastro-oesophageal reflux disease(finngen)	Weighted median	5	0.0787415	0.0659304	1.08192	0.950771	1.23117	0.232355
Proline	Gastro-oesophageal reflux disease(finngen)	Inverse variance weighted (multiplicative random effects)	4	-0.00599599	0.258447	0.994022	0.598965	1.64964	0.981491
Proline	Gastro-oesophageal reflux disease(finngen)	MR Egger	4	-0.257016	0.508737	0.773356	0.285321	2.09616	0.663587
Proline	Gastro-oesophageal reflux disease(finngen)	Weighted median	4	-0.022885	0.256204	0.977375	0.591529	1.6149	0.928825
Proline	Gastro-oesophageal reflux disease(UKB)	Inverse variance weighted (multiplicative random effects)	5	0.0477758	0.222981	1.04894	0.677553	1.62388	0.830345
Proline	Gastro-oesophageal reflux disease(UKB)	MR Egger	5	-0.328705	0.287081	0.719856	0.410088	1.26361	0.335281
Proline	Gastro-oesophageal reflux disease(UKB)	Weighted median	5	-0.0404894	0.216159	0.960319	0.628663	1.46694	0.851415
Serine	Gastro-oesophageal reflux disease(finngen)	Inverse variance weighted (multiplicative random effects)	5	-0.123694	0.19013	0.883651	0.60875	1.28269	0.515321
Serine	Gastro-oesophageal reflux disease(finngen)	MR Egger	5	0.537794	1.19868	1.71223	0.163389	17.9431	0.684107
Serine	Gastro-oesophageal reflux disease(finngen)	Weighted median	5	-0.206134	0.319709	0.813724	0.434846	1.52272	0.519086
Arginine	Gastro-oesophageal reflux disease(finngen)	Inverse variance weighted (multiplicative random effects)	10	-0.109864	0.167011	0.895956	0.645839	1.24294	0.510652
Arginine	Gastro-oesophageal reflux disease(finngen)	MR Egger	10	-1.00864	0.644456	0.364713	0.103129	1.2898	0.156189
Arginine	Gastro-oesophageal reflux disease(finngen)	Weighted median	10	-0.0694635	0.288651	0.932894	0.529819	1.64262	0.809827
Arginine	Gastro-oesophageal reflux disease(UKB)	Inverse variance weighted (multiplicative random effects)	4	0.0551393	0.485306	1.05669	0.408175	2.73557	0.909541
Arginine	Gastro-oesophageal reflux disease(UKB)	MR Egger	4	0.108266	1.53229	1.11434	0.0552973	22.4561	0.950101
Arginine	Gastro-oesophageal reflux disease(UKB)	Weighted median	4	0.104789	0.474467	1.11048	0.438162	2.81438	0.825204
Cysteine	Gastro-oesophageal reflux disease(finngen)	Inverse variance weighted (multiplicative random effects)	11	-0.188907	0.125699	0.827864	0.647085	1.05915	0.132879
Cysteine	Gastro-oesophageal reflux disease(finngen)	MR Egger	11	0.0413273	0.2003	1.04219	0.703801	1.54329	0.841127
Cysteine	Gastro-oesophageal reflux disease(finngen)	Weighted median	11	-0.0492718	0.179773	0.951922	0.669231	1.35403	0.784024
Cysteine	Gastro-oesophageal reflux disease(UKB)	Inverse variance weighted (multiplicative random effects)	6	-0.0590388	0.119516	0.94267	0.745805	1.1915	0.62132
Cysteine	Gastro-oesophageal reflux disease(UKB)	MR Egger	6	0.0628141	0.280272	1.06483	0.614763	1.84439	0.833647
Cysteine	Gastro-oesophageal reflux disease(UKB)	Weighted median	6	-0.0561739	0.215648	0.945375	0.619499	1.44267	0.794487
Glycine	Gastro-oesophageal reflux disease(finngen)	Inverse variance weighted (multiplicative random effects)	12	-0.176735	0.0690369	0.838001	0.731947	0.959423	0.0104668
Glycine	Gastro-oesophageal reflux disease(finngen)	MR Egger	12	-0.0528874	0.15557	0.948487	0.69921	1.28663	0.74092
Glycine	Gastro-oesophageal reflux disease(finngen)	Weighted median	12	-0.113314	0.118007	0.89287	0.708499	1.12522	0.336938
Glycine	Gastro-oesophageal reflux disease(UKB)	Inverse variance weighted (multiplicative random effects)	5	0.388556	0.357153	1.47485	0.732374	2.97004	0.276628
Glycine	Gastro-oesophageal reflux disease(UKB)	MR Egger	5	-0.231013	0.869585	0.793729	0.144367	4.36393	0.807712
Glycine	Gastro-oesophageal reflux disease(UKB)	Weighted median	5	-0.0725299	0.395963	0.930038	0.428006	2.02093	0.854662
Isoleucine	Gastro-oesophageal reflux disease(finngen)	Inverse variance weighted (multiplicative random effects)	13	-0.0200231	0.0639822	0.980176	0.864652	1.11114	0.75432
Isoleucine	Gastro-oesophageal reflux disease(finngen)	MR Egger	13	0.0939682	0.13232	1.09852	0.847572	1.42378	0.492387
Isoleucine	Gastro-oesophageal reflux disease(finngen)	Weighted median	13	-0.0737471	0.0670431	0.928907	0.814524	1.05935	0.271334
Isoleucine	Gastro-oesophageal reflux disease(UKB)	Inverse variance weighted (multiplicative random effects)	11	0.0384892	0.0477814	1.03924	0.946332	1.14127	0.420515
Isoleucine	Gastro-oesophageal reflux disease(UKB)	MR Egger	11	-0.00871965	0.106821	0.991318	0.804053	1.2222	0.936729
Isoleucine	Gastro-oesophageal reflux disease(UKB)	Weighted median	11	0.0224089	0.0716908	1.02266	0.888603	1.17695	0.754603
Methionine	Gastro-oesophageal reflux disease(finngen)	Inverse variance weighted (multiplicative random effects)	13	-0.163075	0.547131	0.849528	0.290704	2.48259	0.765662
Methionine	Gastro-oesophageal reflux disease(finngen)	MR Egger	13	-0.0334014	1.86704	0.96715	0.0249023	37.562	0.986047
Methionine	Gastro-oesophageal reflux disease(finngen)	Weighted median	13	-0.494552	0.625826	0.609844	0.178856	2.07938	0.429388
Methionine	Gastro-oesophageal reflux disease(UKB)	Inverse variance weighted (multiplicative random effects)	6	-0.360108	1.20797	0.697601	0.0653673	7.4448	0.765619
Methionine	Gastro-oesophageal reflux disease(UKB)	MR Egger	6	29.7204	26.2665	8.08004e+12	3.53939e-10	1.84459e+35	0.321085
Methionine	Gastro-oesophageal reflux disease(UKB)	Weighted median	6	-0.983202	0.909985	0.374111	0.0628646	2.22636	0.279937
Threonine	Gastro-oesophageal reflux disease(finngen)	Inverse variance weighted (multiplicative random effects)	13	0.0607587	0.330098	1.06264	0.556419	2.02942	0.853965
Threonine	Gastro-oesophageal reflux disease(finngen)	MR Egger	13	0.271249	1.19019	1.3116	0.12726	13.518	0.823902
Threonine	Gastro-oesophageal reflux disease(finngen)	Weighted median	13	0.301724	0.327492	1.35219	0.711656	2.56924	0.356885
Threonine	Gastro-oesophageal reflux disease(UKB)	Inverse variance weighted (multiplicative random effects)	6	-0.392163	0.235926	0.675594	0.425463	1.07278	0.0964665
Threonine	Gastro-oesophageal reflux disease(UKB)	MR Egger	6	-1.12111	0.924529	0.325918	0.0532272	1.99565	0.291991
Threonine	Gastro-oesophageal reflux disease(UKB)	Weighted median	6	-0.231059	0.383376	0.793692	0.374383	1.68263	0.546711
Aspartate	Gastro-oesophageal reflux disease(finngen)	Inverse variance weighted (multiplicative random effects)	22	-0.182004	0.0801548	0.833598	0.712406	0.975407	0.0231677
Aspartate	Gastro-oesophageal reflux disease(finngen)	MR Egger	22	-0.158404	0.137511	0.853505	0.65186	1.11753	0.262932
Aspartate	Gastro-oesophageal reflux disease(finngen)	Weighted median	22	-0.213853	0.124984	0.807467	0.632028	1.03161	0.0870745
Aspartate	Gastro-oesophageal reflux disease(UKB)	Inverse variance weighted (multiplicative random effects)	8	-0.111013	0.104594	0.894927	0.729047	1.09855	0.288522
Aspartate	Gastro-oesophageal reflux disease(UKB)	MR Egger	8	0.10612	0.207221	1.11196	0.740793	1.66908	0.626872
Aspartate	Gastro-oesophageal reflux disease(UKB)	Weighted median	8	-0.0246113	0.143249	0.975689	0.736844	1.29196	0.863588
Glutamate	Gastro-oesophageal reflux disease(finngen)	Inverse variance weighted (multiplicative random effects)	39	0.16093	0.0851047	1.1746	0.994142	1.38782	0.0586285
Glutamate	Gastro-oesophageal reflux disease(finngen)	MR Egger	39	0.122712	0.239011	1.13056	0.707689	1.80611	0.610714
Glutamate	Gastro-oesophageal reflux disease(finngen)	Weighted median	39	0.28718	0.123105	1.33266	1.04696	1.69633	0.0196582
Glutamate	Gastro-oesophageal reflux disease(UKB)	Inverse variance weighted (multiplicative random effects)	14	0.335895	0.0971132	1.39919	1.15668	1.69255	0.000542584
Glutamate	Gastro-oesophageal reflux disease(UKB)	MR Egger	14	0.457942	0.330245	1.58082	0.827507	3.01989	0.190762
Glutamate	Gastro-oesophageal reflux disease(UKB)	Weighted median	14	0.267895	0.195217	1.30721	0.891607	1.91654	0.169972
