# Supplementary material for: The relationship between amino acids and gastroesophageal reflux disease: evidence from a mendelian randomization analysis combined with a meta-analysis
Source: Front Immunol. 2025 Mar 4;16:1420132. doi: 10.3389/fimmu.2025.1420132 (PMC11914792; doi:10.3389/fimmu.2025.1420132)
Supplement: Supplementary Table 5 — Results of the Meta-Analysis. [file Table5.xlsx]

## Sheet: Sheet 1
exposure	outcome	method	nsnp	or	or_lci95	or_uci95	pval
Alanine	Gastro-oesophageal reflux disease(finngen)	Inverse variance weighted (fixed effects)	6	0.996351	0.903454	1.0988	0.941644
Alanine	Gastro-oesophageal reflux disease(UKB)	Inverse variance weighted (fixed effects)	4	1.03389	0.903595	1.18297	0.627719
meta-analysis				1.00917	0.932341	1.09232	0.821329
Arginine	Gastro-oesophageal reflux disease(finngen)	Inverse variance weighted (fixed effects)	10	0.895956	0.585213	1.3717	0.613155
Arginine	Gastro-oesophageal reflux disease(UKB)	Inverse variance weighted (fixed effects)	4	1.05669	0.505193	2.21023	0.883567
meta-analysis				0.933669	0.645637	1.3502	0.715357
Asparagine	Gastro-oesophageal reflux disease(finngen)	Inverse variance weighted (fixed effects)	5	0.833627	0.483978	1.43588	0.511868
meta-analysis				0.833627	0.483978	1.43588	0.511868
Aspartate	Gastro-oesophageal reflux disease(finngen)	Inverse variance weighted (fixed effects)	22	0.833598	0.718897	0.966599	0.0159617
Aspartate	Gastro-oesophageal reflux disease(UKB)	Inverse variance weighted (fixed effects)	8	0.894927	0.726679	1.10213	0.296119
meta-analysis				0.8537	0.756667	0.963177	0.0101857
Citrulline	Gastro-oesophageal reflux disease(finngen)	Inverse variance weighted (fixed effects)	4	0.947944	0.386834	2.32295	0.906935
meta-analysis				0.947944	0.386834	2.32295	0.906935
Cysteine	Gastro-oesophageal reflux disease(finngen)	Inverse variance weighted (fixed effects)	11	0.827864	0.636623	1.07655	0.158663
Cysteine	Gastro-oesophageal reflux disease(UKB)	Inverse variance weighted (fixed effects)	6	0.94267	0.674174	1.3181	0.729954
meta-analysis				0.86979	0.707326	1.06957	0.186021
Glutamate	Gastro-oesophageal reflux disease(finngen)	Inverse variance weighted (fixed effects)	39	1.1746	0.999947	1.37977	0.0500709
Glutamate	Gastro-oesophageal reflux disease(UKB)	Inverse variance weighted (fixed effects)	14	1.39919	1.06009	1.84677	0.0176878
meta-analysis				1.2275	1.06793	1.4109	0.00391351
Glutamine	Gastro-oesophageal reflux disease(finngen)	Inverse variance weighted (fixed effects)	5	0.992819	0.912673	1.08	0.866726
meta-analysis				0.992819	0.912673	1.08	0.866726
Glycine	Gastro-oesophageal reflux disease(finngen)	Inverse variance weighted (fixed effects)	12	0.838001	0.679645	1.03326	0.0981552
Glycine	Gastro-oesophageal reflux disease(UKB)	Inverse variance weighted (fixed effects)	5	1.47485	0.828532	2.62534	0.186613
meta-analysis				0.895072	0.735123	1.08982	0.269751
Histidine	Gastro-oesophageal reflux disease(finngen)	Inverse variance weighted (multiplicative random effects)	5	1.00781	0.857024	1.18512	0.925081
meta-analysis				1.00781	0.857024	1.18512	0.925081
Isoleucine	Gastro-oesophageal reflux disease(finngen)	Inverse variance weighted (multiplicative random effects)	13	0.980176	0.864652	1.11114	0.75432
Isoleucine	Gastro-oesophageal reflux disease(UKB)	Inverse variance weighted (fixed effects)	11	1.03924	0.93685	1.15282	0.467027
meta-analysis				1.01483	0.936876	1.09927	0.718092
Leucine	Gastro-oesophageal reflux disease(finngen)	Inverse variance weighted (fixed effects)	5	1.03147	0.923882	1.15158	0.581446
meta-analysis				1.03147	0.923882	1.15158	0.581446
Methionine	Gastro-oesophageal reflux disease(finngen)	Inverse variance weighted (multiplicative random effects)	13	0.849528	0.290704	2.48259	0.765662
Methionine	Gastro-oesophageal reflux disease(UKB)	Inverse variance weighted (multiplicative random effects)	6	0.697601	0.0653673	7.4448	0.765619
meta-analysis				0.821507	0.309294	2.18198	0.693213
Phenylalanine	Gastro-oesophageal reflux disease(UKB)	Inverse variance weighted (fixed effects)	4	0.981371	0.867974	1.10958	0.764057
meta-analysis				0.981371	0.867974	1.10958	0.764057
Proline	Gastro-oesophageal reflux disease(finngen)	Inverse variance weighted (fixed effects)	4	0.994022	0.617705	1.5996	0.980292
Proline	Gastro-oesophageal reflux disease(UKB)	Inverse variance weighted (fixed effects)	5	1.04894	0.723583	1.52058	0.800898
meta-analysis				1.0278	0.76698	1.37731	0.854325
Serine	Gastro-oesophageal reflux disease(finngen)	Inverse variance weighted (fixed effects)	5	0.883651	0.529076	1.47585	0.636458
meta-analysis				0.883651	0.529076	1.47585	0.636458
Threonine	Gastro-oesophageal reflux disease(finngen)	Inverse variance weighted (multiplicative random effects)	13	1.06264	0.556419	2.02942	0.853965
Threonine	Gastro-oesophageal reflux disease(UKB)	Inverse variance weighted (fixed effects)	6	0.675594	0.365832	1.24764	0.21019
meta-analysis				0.837145	0.536383	1.30655	0.433819
Tryptophan	Gastro-oesophageal reflux disease(finngen)	Inverse variance weighted (fixed effects)	18	0.37931	0.172908	0.832095	0.0155808
Tryptophan	Gastro-oesophageal reflux disease(UKB)	Inverse variance weighted (fixed effects)	5	2.63715	0.605677	11.4823	0.196371
meta-analysis				0.901508	0.136276	5.96376	0.914343
Tyrosine	Gastro-oesophageal reflux disease(finngen)	Inverse variance weighted (multiplicative random effects)	4	1.08717	0.862533	1.37032	0.479101
meta-analysis				1.08717	0.862533	1.37032	0.479101
Valine	Gastro-oesophageal reflux disease(finngen)	Inverse variance weighted (fixed effects)	5	1.02679	0.931596	1.13171	0.594337
meta-analysis				1.02679	0.931596	1.13171	0.594337
