# Supplementary material for: The relationship between amino acids and gastroesophageal reflux disease: evidence from a mendelian randomization analysis combined with a meta-analysis
Source: Front Immunol. 2025 Mar 4;16:1420132. doi: 10.3389/fimmu.2025.1420132 (PMC11914792; doi:10.3389/fimmu.2025.1420132)
Supplement: Supplementary Table 6 — Results of Reverse Validation of Positive Indicators. [file Table6.xlsx]

## Sheet: Sheet 1
exposure	outcome	method	nsnp	b	se	pval	or	or_lci95	or_uci95
Gastro-oesophageal reflux disease(finngen)	Glutamate	Inverse variance weighted (fixed effects)	44	-0.0293414	0.0134926	0.0593162	0.971085	0.945741	0.997108
Gastro-oesophageal reflux disease(finngen)	Glutamate	MR Egger	44	0.0425458	0.0510163	0.409019	1.04346	0.944173	1.1532
Gastro-oesophageal reflux disease(finngen)	Glutamate	Weighted median	44	-0.0135567	0.0194126	0.484961	0.986535	0.949704	1.02479
Gastro-oesophageal reflux disease(UKB)	Glutamate	Inverse variance weighted (multiplicative random effects)	35	-0.0076631	0.0210836	1.43252	0.992366	0.952194	1.03423
Gastro-oesophageal reflux disease(UKB)	Glutamate	MR Egger	35	-0.12243	0.0845953	0.157264	0.884768	0.749584	1.04433
Gastro-oesophageal reflux disease(UKB)	Glutamate	Weighted median	35	-0.0252326	0.0254928	0.322275	0.975083	0.927559	1.02504
