# Supplementary material for: The relationship between amino acids and gastroesophageal reflux disease: evidence from a mendelian randomization analysis combined with a meta-analysis
Source: Front Immunol. 2025 Mar 4;16:1420132. doi: 10.3389/fimmu.2025.1420132 (PMC11914792; doi:10.3389/fimmu.2025.1420132)
Supplement: Supplementary Table 7 — Results after multiple corrections. [file Table7.xlsx]

## Sheet: Sheet 1
exposure	outcome	method	nsnp	or	or_lci95	or_uci95	pval
Glutamate	Gastro-oesophageal reflux disease(finngen)	Inverse variance weighted (fixed effects)	39	1.1746	0.999947	1.37977	0.0500709
Glutamate	Gastro-oesophageal reflux disease(UKB)	Inverse variance weighted (fixed effects)	14	1.39919	1.06009	1.84677	0.0176878
meta-analysis				1.2275	1.06793	1.4109	0.0430486
